# Supplementary material for: Expanding the archaellum regulatory network – the eukaryotic protein kinases ArnC and ArnD influence motility of Sulfolobus acidocaldarius
Source: Microbiologyopen. 2016 Oct 22;6(1):e00414. doi: 10.1002/mbo3.414 (PMC5300886; doi:10.1002/mbo3.414)
Supplement: Supplementary file 3 [file MBO3-6-0-s003.xlsx]

## Sheet: Quantitative MS data 
Quantitative MS data from in vitro kinase assay
ArnB + ArnC
Peptide Sequence	Modified Sequence	P-Site(s)	Missed Cleavages	Precursor Neutral Mass	Precursor Charge	Precursor Mz	Best Retention Time	50x Dilution Rep1	50x Dilution Rep2	500x Dilution Rep1	500x Dilution Rep2
ISYEDPLSSRINRLEVNFDITR	ISYEDPLSSRINRLEVNFDITR		2	2636.36	2	1319.19	37.29+/-0.03	943786	453425	4006542	2744037
ISYEDPLSSRINRLEVNFDITR	ISYEDPLSSRINRLEVNFDITR		2	2636.36	3	879.793	37.28+/-0.03	14827997	8509400	58213580	37194188
INRLEVNFDITR	INRLEVNFDITR		1	1488.8	2	745.41	32.69+/-0.04	764472256	587054656	1832630016	694832512		Peptide Sequence	sequence of the identified peptide
INRLEVNFDITR	INRLEVNFDITR		1	1488.8	3	497.276	32.69+/-0.04	295815776	271063872	905034560	291107200		Modified Sequence	peptide sequence including phosphorylation site
INRLEVNFDITR	INRLEVNFDIT[+80]R	T280	1	1568.77	2	785.393	35.23+/-0.02	1874360	1598587	#N/A	218098		P-Site(s)	Phosphorylated residue(s)
INRLEVNFDITR	INRLEVNFDIT[+80]R	T280	1	1568.77	3	523.931	35.24+/-0.02	1270048	1068508	#N/A	#N/A		Missed Cleavages	number of missed cleavages
INRLEVNFDITRANDVK	INRLEVNFDITRANDVK		2	2016.08	2	1009.04	31.38+/-0.03	2357569	1971810	9007445	4719092		Precursor Neutral Mass	neutral mass of detected precursor
INRLEVNFDITRANDVK	INRLEVNFDITRANDVK		2	2016.08	3	673.032	31.36+/-0.05	8118671	7669144	37690136	23417228		Precursor Charge	charge of detected precursor
INRLEVNFDITRANDVK	INRLEVNFDITRANDVK		2	2016.08	4	505.026	31.36+/-0.05	513487	580278	2974305	2234256		Precursor Mz	detected m/z of the precursor
INRLEVNFDITRANDVKR	INRLEVNFDITRANDVKR		3	2172.18	2	1087.1	29.66+/-0.04	2905421	1468076	6225163	3588580		50x Dilution A	total area under the curve in XIC of the respective precursor m/z in two dilutions of the kinases with two technical replicates
INRLEVNFDITRANDVKR	INRLEVNFDITRANDVKR		3	2172.18	3	725.066	29.66+/-0.04	21952842	11212316	31581684	23294680		50x Dilution B
INRLEVNFDITRANDVKR	INRLEVNFDITRANDVKR		3	2172.18	4	544.051	29.67+/-0.02	16432638	7290930	20590340	15379614		500x Dilution A
LEVNFDITR	LEVNFDITR		0	1105.58	2	553.796	35.04+/-0.03	194977408	230525728	316605440	174308688		500x Dilution A
LEVNFDITR	LEVNFDIT[+80]R	T280	0	1185.54	2	593.779	39.09+/-0.02	2425810	1360005	#N/A	#N/A
LEVNFDITRANDVK	LEVNFDITRANDVK		1	1632.85	2	817.431	32.81+/-0.03	1330701	850581	4458231	1888046
LEVNFDITRANDVK	LEVNFDITRANDVK		1	1632.85	3	545.29	32.81+/-0.03	648864	697224	2568715	1183660
LEVNFDITRANDVKR	LEVNFDITRANDVKR		2	1788.95	2	895.481	30.53+/-0.05	690796	545691	2650105	1919695
LEVNFDITRANDVKR	LEVNFDITRANDVKR		2	1788.95	3	597.323	30.52+/-0.04	3374273	3328359	10146764	9021858
FLDGINNDLVNEYRYYELMSK	FLDGINNDLVNEYRYYELM[+16]SK		1	2611.23	2	1306.62	39.34+/-0.03	1510143	919196	2727186	719270
FLDGINNDLVNEYRYYELMSK	FLDGINNDLVNEYRYYELM[+16]SK		1	2611.23	3	871.416	39.35+/-0.02	11226717	8234138	23061436	6534284
FLDGINNDLVNEYRYYELMSKLANQLNSNNLSEATR	FLDGINNDLVNEYRYYELMSKLANQLNSNNLSEATR		2	4221.04	3	1408.02	43.37+/-0.05	818975	370319	1774884	757070
FLDGINNDLVNEYRYYELMSKLANQLNSNNLSEATR	FLDGINNDLVNEYRYYELMSKLANQLNSNNLSEATR		2	4221.04	4	1056.27	43.37+/-0.04	3247821	2187594	8167395	3104979
FLDGINNDLVNEYRYYELMSKLANQLNSNNLSEATR	FLDGINNDLVNEYRYYELM[+16]SKLANQLNSNNLSEATR		2	4237.04	4	1060.27	40.37+/-0.04	#N/A	431433	1438447	760767
LANQLNSNNLSEATR	LANQLNSNNLSEATR		0	1643.82	2	822.919	28.48+/-0.06	891681024	928251840	2183163904	843896576
LANQLNSNNLSEATR	LANQLNSNNLSEAT[+80]R	T322	0	1723.79	2	862.902	29.81+/-0.02	98182320	66843400	4455685	2129306
LANQLNSNNLSEATRTVEQMQMIAQQTR	LANQLNSNNLSEATRTVEQMQMIAQQTR		1	3188.57	3	1063.86	38.74+/-0.03	56300608	28128140	87664648	44362864
LANQLNSNNLSEATRTVEQMQMIAQQTR	LANQLNSNNLS[+80]EATRTVEQMQMIAQQTR	S319	1	3268.53	3	1090.52	39.99+/-0.02	39390568	30663152	4438300	1072417
LANQLNSNNLSEATRTVEQMQMIAQQTR	LANQLNSNNLSEATRTVEQM[+16]QMIAQQTR		1	3204.56	3	1069.19	38.75+/-0.03	5693965	2391799	8245989	3470505
LANQLNSNNLSEATRTVEQMQMIAQQTR	LANQLNSNNLSEATRTVEQMQM[+16]IAQQTR		1	3204.56	3	1069.19	38.44+/-0.03	4807284	3614340	8030884	5075819
LANQLNSNNLSEATRTVEQMQMIAQQTR	LANQLNSNNLS[+80]EATRT[+80]VEQMQMIAQQTR	S319	1	3348.5	3	1117.17	38.84+/-0	1221723	697257	#N/A	#N/A
LANQLNSNNLSEATRTVEQMQMIAQQTR	LANQLNSNNLSEAT[+80]RTVEQMQM[+16]IAQQTR	T322	1	3284.53	3	1095.85	40+/-0.01	8886057	6718903	#N/A	#N/A
LANQLNSNNLSEATRTVEQMQMIAQQTR	LANQLNSNNLSEAT[+80]RTVEQMQMIAQQT[+80]R	T322, T335	1	3348.5	3	1117.17	41.5+/-0.01	38545888	31526556	3454658	1340420
LANQLNSNNLSEATRTVEQMQMIAQQTR	LANQLNSNNLSEAT[+80]RT[+80]VEQMQMIAQQT[+80]R	T322, T324, T335	1	3428.47	3	1143.83	41.5+/-0.02	3273405	2603525	#N/A	#N/A
LANQLNSNNLSEATRTVEQMQMIAQQTR	LANQLNSNNLSEAT[+80]RTVEQM[+16]QMIAQQT[+80]R	T322, T335	1	3364.49	3	1122.51	41.51+/-0.03	4272652	2997629	453848	#N/A
LANQLNSNNLSEATRTVEQMQMIAQQTR	LANQLNSNNLSEAT[+80]RTVEQMQM[+16]IAQQT[+80]R	T322, T335	1	3364.49	3	1122.51	40.98+/-0.07	4632784	3487023	#N/A	#N/A
LANQLNSNNLSEATRTVEQMQMIAQQTR	LANQLNSNNLSEAT[+80]RT[+80]VEQM[+16]QMIAQQT[+80]R	T322, T324, T335	1	3444.46	3	1149.16	41.49	#N/A	272323	#N/A	#N/A
LANQLNSNNLSEATRTVEQMQMIAQQTR	LANQLNSNNLSEAT[+80]RTVEQM[+16]QM[+16]IAQQT[+80]R	T322, T324, T335	1	3380.49	3	1127.84	41.5+/-0.01	947159	610908	#N/A	#N/A
LANQLNSNNLSEATRTVEQMQMIAQQTRR	LANQLNSNNLSEATRTVEQMQMIAQQTRR		2	3344.67	3	1115.9	36.65+/-0.02	2336889	2004535	4485346	2332325
LANQLNSNNLSEATRTVEQMQMIAQQTRR	LANQLNSNNLS[+80]EATRTVEQMQMIAQQT[+80]RR	T322, T335	2	3504.6	3	1169.21	38.23+/-0.03	28859500	17026808	3238555	1145467
LANQLNSNNLSEATRTVEQMQMIAQQTRR	LANQLNSNNLS[+80]EATRTVEQMQMIAQQT[+80]RR	T322, T335	2	3504.6	4	877.157	38.24+/-0.04	17854446	11082420	1630397	757414
LANQLNSNNLSEATRTVEQMQMIAQQTRR	LANQLNS[+80]NNLSEATRTVEQMQM[+16]IAQQT[+80]RR	S319, T335	2	3520.6	3	1174.54	37.81+/-0.01	3235382	2259725	#N/A	#N/A
LANQLNSNNLSEATRTVEQMQMIAQQTRR	LANQLNSNNLS[+80]EATRT[+80]VEQMQMIAQQT[+80]RR	T322, T324, T335	2	3584.57	3	1195.86	37+/-0.04	2530478	1727622	198497	138504
LANQLNSNNLSEATRTVEQMQMIAQQTRR	LANQLNSNNLS[+80]EATRTVEQMQM[+16]IAQQT[+80]RR	T322, T335	2	3520.6	3	1174.54	37.81+/-0.01	3245066	2258117	#N/A	#N/A
TVEQMQMIAQQTR	TVEQMQMIAQQTR		0	1562.75	2	782.385	30.66+/-0.06	1241038336	1147853952	2913624832	1486166528
TVEQMQMIAQQTR	T[+80]VEQMQMIAQQTR	T324	0	1642.72	2	822.368	30.67+/-0.06	1913815	1610544	2894806	957271
TVEQMQMIAQQTR	TVEQM[+16]QMIAQQTR		0	1578.75	2	790.382	25.94+/-0.03	29183612	31472876	70237008	41271388
TVEQMQMIAQQTR	TVEQMQM[+16]IAQQTR		0	1578.75	2	790.382	28.93+/-0.03	82652928	67368776	147142784	88357560
TVEQMQMIAQQTR	TVEQMQMIAQQT[+80]R	T335	0	1642.72	2	822.368	32.59+/-0.03	49056560	51156384	4370323	2010566
TVEQMQMIAQQTR	TVEQM[+16]QM[+16]IAQQTR		0	1594.74	2	798.379	25.96+/-0.03	8223894	10428040	20041584	11893934
TVEQMQMIAQQTR	TVEQM[+16]QMIAQQT[+80]R	T335	0	1658.72	2	830.365	32.59+/-0.03	5607150	6139033	428641	137475
TVEQMQMIAQQTR	TVEQMQM[+16]IAQQT[+80]R	T335	0	1658.72	2	830.365	29.82+/-0.01	4289754	3208315	#N/A	#N/A
TVEQMQMIAQQTR	TVEQM[+16]QM[+16]IAQQT[+80]R	T335	0	1674.71	2	838.363	32.61+/-0.03	2017538	2631622	#N/A	#N/A
TVEQMQMIAQQTRR	TVEQMQMIAQQTRR		1	1718.86	2	860.435	28.28+/-0.05	47085448	34067152	107670784	63987800
TVEQMQMIAQQTRR	TVEQMQMIAQQTRR		1	1718.86	3	573.959	28.3+/-0.05	43519856	33404286	96160592	65426348
TVEQMQMIAQQTRR	TVEQM[+16]QMIAQQTRR		1	1734.85	3	579.291	28.31+/-0.04	8741573	7423190	16006614	13637233
TVEQMQMIAQQTRR	TVEQMQM[+16]IAQQTRR		1	1734.85	3	579.291	26.91+/-0.03	4005734	4245138	12256722	8836787
TVEQMQMIAQQTRR	TVEQMQMIAQQT[+80]RR	T335	1	1798.82	2	900.418	29.01+/-0.04	15907349	11898644	1223973	677984
TVEQMQMIAQQTRR	TVEQMQMIAQQT[+80]RR	T335	1	1798.82	3	600.615	29.01+/-0.04	20304250	16385028	1696237	792106
TVEQMQMIAQQTRR	TVEQM[+16]QM[+16]IAQQTRR		1	1750.85	3	584.622	28.31+/-0.04	3081310	2749559	4723346	4858193
TVEQMQMIAQQTRR	TVEQM[+16]QMIAQQT[+80]RR	T335	1	1814.82	2	908.416	29.02+/-0.05	2441807	1946713	#N/A	#N/A
TVEQMQMIAQQTRR	TVEQM[+16]QMIAQQT[+80]RR	T335	1	1814.82	3	605.946	29.01+/-0.04	2710182	2821171	#N/A	174171
TVEQMQMIAQQTRR	TVEQMQM[+16]IAQQT[+80]RR	T335	1	1814.82	2	908.416	26.94+/-0.02	890585	761033	#N/A	#N/A
TVEQMQMIAQQTRR	TVEQMQM[+16]IAQQT[+80]RR	T335	1	1814.82	3	605.946	26.98+/-0.06	1472588	1436407	#N/A	#N/A
TVEQMQMIAQQTRRMELIETTR	TVEQMQMIAQQTRRMELIETTR		2	2692.35	3	898.456	34.19+/-0.03	720153	633609	4178278	3620541
RMELIETTR	RMELIETTR		1	1147.6	2	574.808	26.58+/-0.04	725910464	577691648	2263696384	1068980224
RMELIETTR	RM[+16]ELIETTR		1	1163.6	2	582.806	23.93+/-0.04	68477816	60330020	108024928	76953888
RMELIETTR	RMELIETT[+80]R	T344	1	1227.57	2	614.791	29.31+/-0.02	56387396	43864416	5330609	2978490
RMELIETTR	RM[+16]ELIETT[+80]R	T344	1	1243.56	2	622.789	29.31+/-0.02	16736419	13550476	1522822	951241
RMELIETTR	RMELIET[+80]T[+80]R	T343, T344	1	1307.53	2	654.775	33.11+/-0.02	2745124	2701595	#N/A	#N/A
RMELIETTR	RM[+16]ELIET[+80]T[+80]R	T343, T344	1	1323.53	2	662.772	33.11+/-0.03	1084678	740701	#N/A	#N/A
RMELIETTRR	RMELIETTRR		2	1303.7	2	652.859	24.49+/-0.04	183836976	142597408	527183904	253721536
RMELIETTRR	RMELIETTRR		2	1303.7	3	435.575	24.48+/-0.06	213912592	173370240	690931328	323204640
RMELIETTRR	RM[+16]ELIETTRR		2	1319.7	2	660.856	22.38+/-0.06	14379701	12444727	36271032	21997978
RMELIETTRR	RM[+16]ELIETTRR		2	1319.7	3	440.907	22.37+/-0.05	15922054	14044103	43393504	24775472
RMELIETTRR	RMELIETT[+80]RR	T344	2	1383.67	3	462.23	26.08+/-0.04	74263696	94413944	11441320	4125948
RMELIETTRR	RM[+16]ELIET[+80]TRR	T343	2	1399.66	2	700.839	23.54+/-0.04	5081831	5013630	631312	318527
RMELIETTRR	RM[+16]ELIETT[+80]RR	T344	2	1399.66	2	700.839	26.08+/-0.03	20504764	21365860	2813770	1033092
RMELIETTRR	RMELIET[+80]T[+80]RR	T343, T344	2	1463.64	2	732.825	28.4+/-0.04	5555114	4224851	211678	#N/A
RMELIETTRR	RM[+16]ELIET[+80]T[+80]RR	T343, T344	2	1479.63	2	740.823	24.98+/-0.04	193475	142511	#N/A	#N/A
RMELIETTRR	RM[+16]ELIET[+80]T[+80]RR	T343, T344	2	1479.63	3	494.217	24.99+/-0.04	242900	153827	#N/A	#N/A
RMELIETTRRISESIETTR	RMELIETTRRISESIETTR		3	2320.22	3	774.413	32.59+/-0.03	3434389	3118210	6957674	5596336
RMELIETTRRISESIETTR	RMELIETTRRISESIETTR		3	2320.22	4	581.061	32.59+/-0.05	1607141	1477869	4278132	2721797
RMELIETTRRISESIETTR	RMELIET[+80]TRRISESIETTR	T343	3	2400.18	3	801.068	30.22+/-0.04	2701938	2114248	1009349	628214
RMELIETTRRISESIETTRR	RMELIETTRRIS[+80]ESIETT[+80]RR	S348, T354	4	2636.25	3	879.757	29.35+/-0.05	10020918	7347472	#N/A	#N/A
RMELIETTRRISESIETTRR	RMELIET[+80]T[+80]RRISES[+80]IETTRR	T343, T344, S348	4	2716.22	3	906.413	31.01+/-0.05	10935250	9300030	#N/A	#N/A
MELIETTR	MELIETTR		0	991.501	2	496.758	29.44+/-0.04	106800624	131410016	258953536	111569168
MELIETTR	M[+16]ELIETTR		0	1007.5	2	504.755	29.45+/-0.04	17822998	22549908	32933822	17280168
MELIETTR	MELIET[+80]TR	T343	0	1071.47	2	536.741	33.05+/-0.03	909486	910920	#N/A	#N/A
MELIETTR	MELIETT[+80]R	T344	0	1071.47	2	536.741	33.29+/-0.03	25731340	22912412	1435136	655063
MELIETTR	M[+16]ELIETT[+80]R	T344	0	1087.46	2	544.738	29.41+/-0.05	1973347	2401902	#N/A	#N/A
MELIETTR	MELIET[+80]T[+80]R	T343, T344	0	1151.43	2	576.724	38.65+/-0.01	855683	570520	#N/A	#N/A
MELIETTRR	MELIETTRR		1	1147.6	2	574.808	26.3+/-0.04	157470672	119343392	330151264	164858528
MELIETTRR	MELIETTRR		1	1147.6	3	383.541	26.31+/-0.05	27491752	21291020	60160880	30791004
MELIETTRR	M[+16]ELIETTRR		1	1163.6	2	582.806	26.31+/-0.05	30713398	26340660	57272484	35876664
MELIETTRR	M[+16]ELIETTRR		1	1163.6	3	388.873	26.31+/-0.05	3625496	3219537	6901871	4382173
MELIETTRR	MELIET[+80]TRR	T343	1	1227.57	2	614.791	28.4+/-0.04	2876609	1817709	182191	#N/A
MELIETTRR	MELIETT[+80]RR	T344	1	1227.57	2	614.791	28.65+/-0.06	102416800	80696512	7288709	3863320
MELIETTRR	MELIETT[+80]RR	T344	1	1227.57	3	410.197	28.65+/-0.06	20120402	16983684	#N/A	#N/A
MELIETTRR	M[+16]ELIET[+80]TRR	T343	1	1243.56	2	622.789	25.63+/-0.05	8890870	7670233	#N/A	#N/A
MELIETTRR	M[+16]ELIETT[+80]RR	T344	1	1243.56	2	622.789	28.63+/-0.05	14386492	14069826	#N/A	336389
MELIETTRR	MELIET[+80]T[+80]RR	T343, T344	1	1307.53	2	654.775	31.82+/-0.04	9090418	6323946	#N/A	#N/A
MELIETTRR	MELIET[+80]T[+80]RR	T343, T344	1	1307.53	3	436.852	31.8+/-0.08	1601037	1082199	#N/A	#N/A
MELIETTRR	M[+16]ELIET[+80]T[+80]RR	T343, T344	1	1323.53	2	662.772	27.82+/-0.02	555916	360875	#N/A	#N/A
MELIETTRRISESIETTR	MELIETTRRISESIETTR		2	2164.12	3	722.379	33.63+/-0.04	2151987	1833870	3800285	2658269
MELIETTRRISESIETTRR	MELIETTRRISESIETTRR		3	2320.22	4	581.061	31.95+/-0.03	1799238	1620778	3533877	2205962
MELIETTRRISESIETTRR	MELIET[+80]TRRISESIET[+80]TRR	T343, T353	3	2480.15	3	827.724	31.24+/-0.04	13021211	8401463	#N/A	220975
MELIETTRRISESIETTRR	M[+16]ELIETTRRIS[+80]ESIET[+80]TRR	S348, T353	3	2496.14	3	833.055	31.26+/-0.04	1827816	1347600	#N/A	#N/A
RISESIETTR	RISESIETTR		1	1190.63	2	596.32	23.74+/-0.04	294477792	272617024	633443136	304933376
RISESIETTR	RISESIETTR		1	1190.63	3	397.882	23.73+/-0.06	1976192	2180867	5140761	1882236
RISESIETTR	RISESIETT[+80]R	T353	1	1270.59	2	636.303	24.9+/-0.04	17739040	15654196	2343567	1617290
RISESIETTR	RISESIET[+80]T[+80]R	T353, T354	1	1350.56	2	676.286	26.66+/-0.05	840829	724268	#N/A	#N/A
RISESIETTRR	RISESIETTRR		2	1346.73	2	674.371	22.36+/-0.03	125052504	101388064	382733120	204826160
RISESIETTRR	RISESIETTRR		2	1346.73	3	449.916	22.35+/-0.04	120846816	104058624	395985312	210524064
RISESIETTRR	RISESIET[+80]TRR	T353	2	1426.69	2	714.354	23.12+/-0.02	32873184	24128076	7579349	3568072
RISESIETTRR	RISESIET[+80]TRR	T353	2	1426.69	3	476.572	23.12+/-0.02	25644116	20464352	5965712	2883742
RISESIETTRR	RISESIET[+80]T[+80]RR	T353, T354	2	1506.66	2	754.337	24.03+/-0.07	1294785	973704	#N/A	#N/A
RISESIETTRR	RISESIET[+80]T[+80]RR	T353, T354	2	1506.66	3	503.227	24.02+/-0.07	1246651	972202	#N/A	#N/A
RISESIETTRRIGTVEQTR	RISESIETTRRIGTVEQTR		3	2231.2	3	744.74	25.47+/-0.04	1475922	1870725	1018338	1054618
RISESIETTRRIGTVEQTRK	RISESIETTRRIGT[+80]VEQT[+80]RK	T359, T363	4	2519.23	3	840.749	25.26+/-0.03	3153002	2501992	190149	115418
RISESIETTRRIGTVEQTRK	RISES[+80]IETT[+80]RRIGTVEQT[+80]RK	S348, T354, T363	4	2599.19	3	867.405	26.01+/-0.04	1789292	1828311	#N/A	57371
ISESIETTR	ISESIETTR		0	1034.52	2	518.269	25.33+/-0.03	323951104	298507936	587342912	366805824
ISESIETTR	ISESIET[+80]TR	T353	0	1114.49	2	558.253	27.36+/-0.04	58677956	59300928	4658864	2257590
ISESIETTR	ISESIET[+80]T[+80]R	T353, T354	0	1194.46	2	598.236	30.4+/-0	1389460	1855017	#N/A	#N/A
ISESIETTRR	ISESIETTRR		1	1190.63	2	596.32	23.25+/-0.05	251822208	247915168	676850496	329928640
ISESIETTRR	ISESIETTRR		1	1190.63	3	397.882	23.25+/-0.05	62315324	66588852	178078896	81245640
ISESIETTRR	ISESIET[+80]TRR	T353	1	1270.59	2	636.303	24.55+/-0.03	191006160	129869056	25190758	12074499
ISESIETTRR	ISESIET[+80]TRR	T353	1	1270.59	3	424.538	24.55+/-0.03	57138192	36878228	7960155	3718238
ISESIETTRR	ISESIET[+80]T[+80]RR	T353, T354	1	1350.56	2	676.286	25.97+/-0.03	8970795	12504085	778041	362801
ISESIETTRRIGTVEQTR	ISESIETTRRIGTVEQTR		2	2075.1	3	692.706	26.23+/-0.02	2136298	1903820	3075606	1939819
ISESIETTRRIGTVEQTR	ISESIETT[+80]RRIGTVEQTR	T354	2	2155.06	3	719.362	27.29+/-0.04	2468404	2240061	1361675	851076
ISESIETTRRIGTVEQTR	ISESIET[+80]T[+80]RRIGTVEQT[+80]R	T353, T354, T363	2	2315	2	1158.51	30.31+/-0.04	669768	421089	#N/A	#N/A
ISESIETTRRIGTVEQTRKISK	ISESIET[+80]TRRIGTVEQT[+80]RKISK	T353, T363	4	2691.34	3	898.119	25.95+/-0.03	7026077	7381622	443247	305790
RIGTVEQTR	RIGTVEQTR		1	1058.58	2	530.299	21.46+/-0.04	170208304	149506416	465681632	275184032
RIGTVEQTR	RIGTVEQT[+80]R	T359	1	1138.55	2	570.282	22.49+/-0.02	45484500	35939808	8187657	3374739
RIGTVEQTR	RIGT[+80]VEQT[+80]R	T359, T363	1	1218.52	2	610.265	24.25+/-0.04	320578	246205	#N/A	#N/A
RIGTVEQTRK	RIGTVEQTRK		2	1186.68	2	594.346	20.13+/-0.03	28611818	24594044	95492888	48101372
RIGTVEQTRK	RIGTVEQTRK		2	1186.68	3	396.567	20.13+/-0.03	17160292	15753056	64750676	33349612
RIGTVEQTRK	RIGTVEQT[+80]RK	T363	2	1266.64	2	634.33	20.62+/-0.02	42242177	30260176	7244692	3791387
RIGTVEQTRK	RIGTVEQT[+80]RK	T363	2	1266.64	3	423.222	20.62+/-0.03	58751688	48333148	8919206	4955549
RIGTVEQTRK	RIGT[+80]VEQT[+80]RK	T359, T363	2	1346.61	2	674.313	21.66+/-0.04	247486	143900	#N/A	#N/A
RIGTVEQTRK	RIGT[+80]VEQT[+80]RK		2	1346.61	3	449.878	21.66+/-0.04	212604	121458	#N/A	#N/A
RIGTVEQTRKISK	RIGTVEQTRKISK		3	1514.89	2	758.452	21.38+/-0.04	355976	372128	268680	140289
RIGTVEQTRKISK	RIGTVEQTRKISK		3	1514.89	3	505.97	21.39+/-0.05	808430	714323	608308	354958
IGTVEQTR	IGTVEQTR		0	902.482	2	452.248	22.44+/-0.04	291397824	208883104	1151591808	422678176
IGTVEQTR	IGTVEQT[+80]R	T363	0	982.448	2	492.232	24.05+/-0.04	17161054	19804732	1453119	1073679
IGTVEQTRK	IGTVEQTRK		1	1030.58	2	516.296	20.51+/-0.04	120927248	62034540	257598528	161625184
IGTVEQTRK	IGTVEQT[+80]RK	T363	1	1110.54	2	556.279	21.24+/-0.03	68879712	77920880	18607014	7283844
IGTVEQTRK	IGT[+80]VEQT[+80]RK	T359	1	1190.51	2	596.262	24.08+/-0.01	743352	435537	#N/A	#N/A
IGTVEQTRKISK	IGTVEQTRKISK		2	1358.79	2	680.401	21.79+/-0.03	1286443	1369960	1074268	762131
IGTVEQTRKISK	IGTVEQTRKISK		2	1358.79	3	453.937	21.79+/-0.04	3738606	4021778	3519030	2490980
IGTVEQTRKISK	IGTVEQT[+80]RKISK	T363	2	1438.75	2	720.385	22.09+/-0.02	38490356	22288620	4219861	1973160
IGTVEQTRKISK	IGTVEQT[+80]RKISK	T363	2	1438.75	3	480.592	22.09+/-0.02	92035184	50507744	10973302	5015974
IGTVEQTRKISK	IGT[+80]VEQT[+80]RKISK	T359, T363	2	1518.72	2	760.368	24.02	259646	#N/A	#N/A	#N/A
IGTVEQTRKISKEITSEVTK	IGTVEQTRKISKEITSEVTK		3	2246.25	3	749.757	29.49+/-0.13	1232140	1441787	2487855	2385056
IGTVEQTRKISKEITSEVTK	IGTVEQTRKISKEITSEVTK		3	2246.25	4	562.569	29.51+/-0.13	#N/A	447896	812726	771492
IGTVEQTRKISKEITSEVTK	IGTVEQT[+80]RKISKEITSEVTK	T363	3	2326.21	2	1164.11	28.08+/-0.06	1226246	762332	#N/A	#N/A
IGTVEQTRKISKEITSEVTK	IGTVEQT[+80]RKISKEITSEVTK	T363	3	2326.21	3	776.412	28.07+/-0.04	9327001	7080007	2100578	1385858
IGTVEQTRKISKEITSEVTKK	IGTVEQT[+80]RKISKEITSEVTKK	T363	4	2454.31	3	819.11	27.03+/-0.03	7391394	5521700	847589	420799
IGTVEQTRKISKEITSEVTKK	IGTVEQT[+80]RKISKEITSEVTKK	T363	4	2454.31	4	614.585	27.03+/-0.03	7129922	5807701	908087	465742
IGTVEQTRKISKEITSEVTKK	IGTVEQT[+80]RKISKEITSEVT[+80]KK	T363, T375	4	2534.28	3	845.766	27.19+/-0.05	24376664	15962300	1155429	368713
IGTVEQTRKISKEITSEVTKK	IGTVEQT[+80]RKISKEIT[+80]SEVT[+80]KK	T363	4	2614.24	3	872.421	27.81+/-0.06	2555622	1897805	#N/A	#N/A
KISKEITSEVTK	KISKEITSEVTK		2	1361.78	2	681.896	23.69+/-0.05	50986916	39904752	101595656	56085820
KISKEITSEVTK	KISKEITSEVTK		2	1361.78	3	454.933	23.69+/-0.05	21522154	18434390	41290000	24192164
KISKEITSEVTK	KISKEITSEVT[+80]K	T375	2	1441.74	2	721.879	24.42+/-0.05	947183	691540	#N/A	#N/A
KISKEITSEVTKK	KISKEITSEVTKK		3	1489.87	2	745.943	22.75+/-0.05	14407987	10713792	20807936	7286245
KISKEITSEVTKK	KISKEITSEVTKK		3	1489.87	3	497.631	22.75+/-0.05	64369380	47766232	100832880	36179276
KISKEITSEVTKK	KISKEITSEVTKK		3	1489.87	4	373.475	22.74+/-0.02	231890	#N/A	447222	#N/A
KISKEITSEVTKK	KISKEITSEVT[+80]KK	T375	3	1569.84	2	785.926	23.11+/-0.06	2942654	2108826	232528	#N/A
KISKEITSEVTKK	KISKEITSEVT[+80]KK	T375	3	1569.84	3	524.287	23.11+/-0.05	9841672	7660931	989601	343447
KISKEITSEVTKK	KISKEIT[+80]SEVT[+80]KK	T371, T375	3	1649.8	2	825.909	23.93+/-0.03	724587	311237	#N/A	#N/A
KISKEITSEVTKKLR	KISKEITSEVT[+80]KKLR	T375	4	1839.02	2	920.519	26.28+/-0.04	5560411	3161572	351606	86574
KISKEITSEVTKKLR	KISKEITSEVT[+80]KKLR	T375	4	1839.02	3	614.015	26.23+/-0.03	27875692	17474646	2044488	659103
KISKEITSEVTKKLR	KISKEITS[+80]EVT[+80]KKLR	S371, T375	4	1918.99	3	640.67	26.92+/-0.05	2907170	2153397	287770	55089
ISKEITSEVTK	ISKEITSEVTK		1	1233.68	2	617.848	24.62+/-0.03	66177332	47148372	299704384	149104704
ISKEITSEVTK	ISKEITSEVTK		1	1233.68	3	412.234	24.61+/-0.04	7154766	4716295	34559020	15177093
ISKEITSEVTK	ISKEIT[+80]SEVTK	T371	1	1313.65	2	657.831	25.51+/-0.04	593195	565585	#N/A	#N/A
ISKEITSEVTK	ISKEITSEVT[+80]K	T375	1	1313.65	2	657.831	25.8+/-0.04	5875643	4911140	1037319	640471
ISKEITSEVTK	ISKEIT[+80]SEVT[+80]K	T371, T375	1	1393.61	2	697.814	27.34+/-0.02	772204	712393	68785	30785
ISKEITSEVTKK	ISKEITSEVTKK		2	1361.78	2	681.896	23.2+/-0.03	17524554	13855204	40840976	20269252
ISKEITSEVTKK	ISKEITSEVTKK		2	1361.78	3	454.933	23.2+/-0.03	29184340	25463664	66802168	37439748
ISKEITSEVTKK	ISKEITSEVT[+80]KK	T375	2	1441.74	2	721.879	23.86+/-0.04	15003337	9904358	1052168	235505
ISKEITSEVTKK	ISKEITSEVT[+80]KK	T375	2	1441.74	3	481.588	23.86+/-0.03	17750512	11327516	787868	#N/A
ISKEITSEVTKK	ISKEIT[+80]SEVT[+80]KK	T371, T375	2	1521.71	2	761.862	24.77+/-0.01	2042414	1470266	216257	#N/A
ISKEITSEVTKK	ISKEIT[+80]SEVT[+80]KK	T371, T375	2	1521.71	3	508.244	24.73+/-0.03	2462514	1929912	243464	104844
ISKEITSEVTKKLR	ISKEITSEVTKKLR		3	1630.96	2	816.488	26.05+/-0.05	2132583	2629480	1913802	996014
ISKEITSEVTKKLR	ISKEITSEVTKKLR		3	1630.96	3	544.661	26.05+/-0.05	5470279	8623122	6500166	3559701
ISKEITSEVTKKLR	ISKEITSEVTKKLR		3	1630.96	4	408.748	26.05+/-0.05	956352	1974925	1182119	755313
ISKEITSEVTKKLR	ISKEITSEVT[+80]KKLR	T375	3	1710.93	2	856.471	27.04+/-0.04	24313270	16078361	1190934	465927
ISKEITSEVTKKLR	ISKEITSEVT[+80]KKLR	T375	3	1710.93	3	571.317	27.04+/-0.04	58023088	47847084	3566877	1519757
ISKEITSEVTKKLR	ISKEIT[+80]SEVT[+80]KKLR	T371, T375	3	1790.89	2	896.454	28.07+/-0.05	3168784	2302032	#N/A	#N/A
ISKEITSEVTKKLR	ISKEIT[+80]SEVT[+80]KKLR	T371, T375	3	1790.89	3	597.972	28.07+/-0.04	11796313	8896994	1037245	344045
EITSEVTK	EITSEVTK		0	905.471	2	453.743	23.95+/-0.05	121755928	101472336	347553376	246943792
EITSEVTK	EIT[+80]SEVTK	T371	0	985.437	2	493.726	26.42+/-0.03	1340413	1477331	212158	#N/A
EITSEVTK	EITSEVT[+80]K	T375	0	985.437	2	493.726	25.95+/-0.04	49715036	71690112	4706950	2306077
EITSEVTK	EIT[+80]SEVT[+80]K	T371, T375	0	1065.4	2	533.709	29.5+/-0	2276278	2284151	#N/A	#N/A
EITSEVTKK	EITSEVTKK		1	1033.57	2	517.79	21.91+/-0.05	265629136	243133120	898486720	561151808
EITSEVTKK	EIT[+80]SEVTKK	T371	1	1113.53	2	557.773	23.4+/-0.01	1494209	902032	399987	98968
EITSEVTKK	EITSEVT[+80]KK	T375	1	1113.53	2	557.773	23+/-0.02	216121088	202027344	23946400	12892067
EITSEVTKK	EIT[+80]S[+80]EVTKK	T371, S372	1	1193.5	2	597.756	24.71+/-0.04	9248881	7322256	749266	300590
EITSEVTKKLR	EITSEVTKKLR		2	1302.75	2	652.383	25.17+/-0.03	15243141	10917052	26322572	19633714
EITSEVTKKLR	EITSEVTKKLR		2	1302.75	3	435.258	25.17+/-0.03	11300810	8878888	20445448	15318130
EITSEVTKKLR	EIT[+80]SEVTKKLR	T371	2	1382.72	2	692.366	26.66+/-0.03	172403456	116369336	29893762	13152078
EITSEVTKKLR	EITSEVT[+80]KKLR	T375	2	1382.72	3	461.913	26.66+/-0.03	117196552	81002536	22459384	9987308
EITSEVTKKLR	EIT[+80]S[+80]EVTKKLR	T371, S372	2	1462.68	2	732.349	29+/-0.04	9723613	7329746	1023062	494724
EITSEVTKKLR	EIT[+80]S[+80]EVTKKLR	T371, S372	2	1462.68	3	488.568	29.01+/-0.04	4861391	3962210	432847	148940
Quantitative MS data from in vitro kinase assay
ArnB + ArnD
Peptide Sequence	Modified Sequence	P-Site(s)	Missed Cleavages	Precursor Neutral Mass	Precursor Charge	Precursor Mz	Best Retention Time	50x Dilution Rep1	50x Dilution Rep2	500x Dilution Rep1	500x Dilution Rep2
FLDGINNDLVNEYRYYELMSKLANQLNSNNLSEATR	FLDGINNDLVNEYRYYELMSKLANQLNSNNLSEATR		2	4221.04	3	1408.02	43.83+/-0.02	22177372	10609117	#N/A	#N/A
FLDGINNDLVNEYRYYELMSKLANQLNSNNLSEATR	FLDGINNDLVNEYRYYELMSKLANQLNSNNLSEATR		2	4221.04	4	1056.27	43.84+/-0.03	108444224	51192500	4762591	2660074
FLDGINNDLVNEYRYYELMSKLANQLNSNNLSEATR	FLDGINNDLVNEYRYYELM[+16]SKLANQLNSNNLSEATR		2	4237.04	4	1060.27	40.78+/-0.02	12261880	6529969	#N/A	#N/A
LANQLNSNNLSEATR	LANQLNSNNLSEATR		0	1643.82	2	822.919	28.73+/-0.03	3615609856	2748831232	5182824448	3361230848
LANQLNSNNLSEATR	LANQLNSNNLSEAT[+80]R	T322	0	1723.79	2	862.902	30.15+/-0.02	#N/A	#N/A	4111959	2104815
LANQLNSNNLSEATRTVEQMQMIAQQTR	LANQLNSNNLSEATRTVEQMQMIAQQTR		1	3188.57	3	1063.86	39.09+/-0.04	91966272	59975772	19924032	12039276
LANQLNSNNLSEATRTVEQMQMIAQQTR	LANQLNSNNLSEATRTVEQM[+16]QMIAQQTR		1	3204.56	3	1069.19	39.12+/-0.07	20239972	10951210	2931711	1342751
LANQLNSNNLSEATRTVEQMQMIAQQTR	LANQLNSNNLSEATRTVEQMQM[+16]IAQQTR		1	3204.56	3	1069.19	38.8+/-0.07	22103688	11853766	4000115	2511482
LANQLNSNNLSEATRTVEQMQMIAQQTRR	LANQLNSNNLSEATRTVEQMQMIAQQTRR		2	3344.67	3	1115.9	36.94+/-0.05	9383506	4505659	1663972	715788
TVEQMQMIAQQTR	TVEQMQMIAQQTR		0	1562.75	2	782.385	30.96+/-0.04	5532711936	3991382272	5990482944	3970974208
TVEQMQMIAQQTR	T[+80]VEQMQMIAQQTR	T324	0	1642.72	2	822.368	30.98+/-0.05	17296142	9660501	18530338	12074264
TVEQMQMIAQQTR	TVEQM[+16]QMIAQQTR		0	1578.75	2	790.382	26.13+/-0.03	510429504	286732736	454190080	237360176
TVEQMQMIAQQTR	TVEQMQM[+16]IAQQTR		0	1578.75	2	790.382	29.23+/-0.04	854248384	529669792	939107328	496746464
TVEQMQMIAQQTR	TVEQM[+16]QM[+16]IAQQTR		0	1594.74	2	798.379	23.97+/-0.03	148193056	77592848	72611960	34335268
TVEQMQMIAQQTRR	TVEQMQMIAQQTRR		1	1718.86	2	860.435	28.55+/-0.03	258995744	181674064	96200704	76105056
TVEQMQMIAQQTRR	TVEQMQMIAQQTRR		1	1718.86	3	573.959	28.55+/-0.03	588444608	425811584	238299488	186707040
TVEQMQMIAQQTRR	TVEQM[+16]QMIAQQTRR		1	1734.85	3	579.291	28.55+/-0.03	142554400	111882528	64559664	47368328
TVEQMQMIAQQTRR	TVEQMQM[+16]IAQQTRR		1	1734.85	3	579.291	27.14+/-0.02	125089840	76658832	45754460	28050388
TVEQMQMIAQQTRR	TVEQM[+16]QM[+16]IAQQTRR		1	1750.85	2	876.43	22.77+/-0.01	4243536	2227082	704051	271621
TVEQMQMIAQQTRR	TVEQM[+16]QM[+16]IAQQTRR		1	1750.85	3	584.622	22.77+/-0.01	19179476	11076016	3180622	1364795
TVEQMQMIAQQTRRMELIETTRRISESIETTR	TVEQMQMIAQQTRRMELIETTRRISESIETTR		4	3864.96	5	773.999	35.83+/-0.05	6301219	7550201	2768052	2192282
RMELIETTR	RMELIETTR		1	1147.6	2	574.808	26.83+/-0.04	5949770752	4206622208	7408538112	5101682688
RMELIETTR	RMELIETTR		1	1147.6	3	383.541	26.78+/-0.09	102460864	70881176	112320616	68626448
RMELIETTR	RMELIETT[+80]R	T344	1	1227.57	2	614.791	29.6+/-0.06	#N/A	#N/A	19392338	14917744
RMELIETTR	RM[+16]ELIETT[+80]R	T344	1	1243.56	2	622.789	29.62+/-0.01	#N/A	#N/A	7774047	4424030
RMELIETTRR	RMELIETTRR		2	1303.7	2	652.859	24.7+/-0.03	872505472	783980416	786874560	493261696
RMELIETTRR	RMELIETTRR		2	1303.7	3	435.575	24.7+/-0.03	3310155264	2820760576	2859193088	1864036352
RMELIETTRR	RM[+16]ELIETTRR		2	1319.7	2	660.856	22.53+/-0.01	261122992	143322256	208148240	79122048
RMELIETTRR	RM[+16]ELIETTRR		2	1319.7	3	440.907	22.52+/-0.01	763320640	455733312	579438144	254511808
RMELIETTRR	RMELIETT[+80]RR	T344	2	1383.67	2	692.842	26.32+/-0.04	325357300	319029155	296915882	204615492
RMELIETTRR	RMELIETT[+80]RR	T344	2	1383.67	3	462.23	26.3+/-0.02	978091513	924521301	918894412	654565352
RMELIETTRR	RM[+16]ELIETT[+80]RR	T344	2	1399.66	2	700.839	26.32+/-0.03	#N/A	#N/A	7436953	3931215
RMELIETTRR	RM[+16]ELIETT[+80]RR	T344	2	1399.66	3	467.562	23.74+/-0.03	684760	#N/A	13359710	6260149
RMELIETTRRISESIETTR	RMELIETTRRISESIETTR		3	2320.22	3	774.413	33.07+/-0.2	20660884	20735104	12085876	10095542
RMELIETTRRISESIETTR	RMELIETTRRISESIETTR		3	2320.22	4	581.061	33.06+/-0.16	57144452	63818036	34711212	31749044
RMELIETTRRISESIETTRR	RMELIETTRRISESIETTRR		4	2476.32	4	620.087	31.83+/-0.22	40809580	47918104	26025408	21750658
MELIETTR	MELIETTR		0	991.501	2	496.758	29.71+/-0.03	1387509760	1050912000	2738652416	1778342528
MELIETTR	M[+16]ELIETTR		0	1007.5	2	504.755	29.74+/-0.02	389137856	303696672	641451584	466236160
MELIETTR	MELIETT[+80]R	T354	0	1071.47	2	536.741	33.66+/-0.02	#N/A	#N/A	11456406	4999475
MELIETTRR	MELIETTRR		1	1147.6	2	574.808	26.52+/-0.04	1367447808	913933632	941333888	659583104
MELIETTRR	MELIETTRR		1	1147.6	3	383.541	26.52+/-0.04	757966784	536588096	590733696	364543776
MELIETTRR	M[+16]ELIETTRR		1	1163.6	2	582.806	24.11+/-0.02	1673248000	1044595840	1848075776	970331904
MELIETTRR	M[+16]ELIETTRR		1	1163.6	3	388.873	23.97+/-0.03	108527472	63352636	81131784	40028812
MELIETTRR	MELIETT[+80]RR	T354	1	1227.57	3	410.197	28.92+/-0.03	#N/A	#N/A	10920001	5794543
MELIETTRR	M[+16]ELIETT[+80]RR	T354	1	1243.56	2	622.789	28.92+/-0.03	#N/A	#N/A	5187304	2842682
MELIETTRRISESIETTR	MELIETTRRISESIETTR		2	2164.12	3	722.379	34.01+/-0.03	20078118	22432968	10623677	8151520
MELIETTRRISESIETTR	MELIETTRRISESIETTR		2	2164.12	4	542.036	34.03+/-0.05	11069054	10211586	6649868	4751114
MELIETTRRISESIETTRR	MELIETTRRISESIETTRR		3	2320.22	4	581.061	32.3+/-0.07	54818580	45602208	21421792	20189096
RISESIETTR	RISESIETTR		1	1190.63	2	596.32	23.92+/-0.03	2487725056	1702778624	3593196288	2482131712
RISESIETTR	RISESIETTR		1	1190.63	3	397.882	23.91+/-0.03	112892552	64579900	141759104	82089072
RISESIETTR	RISESIETT[+80]R	T354	1	1270.59	2	636.303	25.12+/-0.02	2386291	2209961	31816386	18759304
RISESIETTRR	RISESIETTRR		2	1346.73	2	674.371	22.52+/-0.02	779334208	498041504	706756096	308307328
RISESIETTRR	RISESIETTRR		2	1346.73	3	449.916	22.52+/-0.02	2584165376	1801702784	2118622208	1025535616
RISESIETTRR	RISESIETT[+80]RR	T354	2	1426.69	2	714.354	23.31+/-0.02	2165947	1351410	33742172	16605642
RISESIETTRR	RISESIETT[+80]RR	T354	2	1426.69	3	476.572	23.31+/-0.02	8737536	5012999	131111232	66409544
RISESIETTRRIGTVEQTR	RISESIETTRRIGTVEQTR		3	2231.2	3	744.74	25.72+/-0.03	13399657	12652861	6749832	5761941
ISESIETTR	ISESIETTR		0	1034.52	2	518.269	25.54+/-0.02	3061389824	2298325504	4477288960	2993270016
ISESIETTR	ISESIETT[+80]R	T354	0	1114.49	2	558.253	27.63+/-0.01	#N/A	#N/A	68113328	45812352
ISESIETTRR	ISESIETTRR		1	1190.63	2	596.32	23.43+/-0.02	2706856960	2006204544	2820926464	1604736512
ISESIETTRR	ISESIETTRR		1	1190.63	3	397.882	23.42+/-0.03	2011515904	1496142976	1990210816	1133245568
ISESIETTRR	ISESIETT[+80]RR	T354	1	1270.59	2	636.303	24.76+/-0.03	13892950	10147364	187644800	112900736
ISESIETTRR	ISESIETT[+80]RR	T354	1	1270.59	3	424.538	24.76+/-0.02	9144858	7424312	138647264	83305744
ISESIETTRRIGTVEQTR	ISESIETTRRIGTVEQTR		2	2075.1	3	692.706	26.48+/-0.02	33444656	28802966	16895864	12775743
ISESIETTRRIGTVEQTR	ISESIETT[+80]RRIGTVEQTR	T354	2	2155.06	3	719.362	27.57+/-0.01	4376044	2759764	5665742	5188560
ISESIETTRRIGTVEQTRK	ISESIETTRRIGTVEQTRK		3	2203.19	3	735.405	25.08+/-0.01	6549757	6527392	4032237	2372923
RIGTVEQTR	RIGTVEQTR		1	1058.58	2	530.299	21.59+/-0.02	1911043712	1460525184	2401207808	1185838208
RIGTVEQTR	RIGTVEQT[+80]R	T363	1	1138.55	2	570.282	22.65+/-0.01	2114495	2069728	40436540	20109272
RIGTVEQTRK	RIGTVEQTRK		2	1186.68	2	594.346	20.23+/-0.01	175880656	142240368	210959088	90356200
RIGTVEQTRK	RIGTVEQTRK		2	1186.68	3	396.567	20.23+/-0.01	362963552	290571808	365501792	173021056
RIGTVEQTRK	RIGTVEQT[+80]RK	T363	2	1266.64	2	634.33	20.73+/-0.02	1302278	905979	25805380	10307089
RIGTVEQTRK	RIGTVEQT[+80]RK	T363	2	1266.64	3	423.222	20.73+/-0.02	2861362	2093352	50938148	21298124
RIGTVEQTRKISK	RIGTVEQTRKISK		3	1514.89	2	758.452	21.53+/-0.02	2148843	2156684	1131841	751738
RIGTVEQTRKISK	RIGTVEQTRKISK		3	1514.89	3	505.97	21.53+/-0.02	22368746	20121076	12178311	6880462
RIGTVEQTRKISK	RIGTVEQTRKISK		3	1514.89	4	379.73	21.53+/-0.02	5307947	4503673	2635757	1306979
RIGTVEQTRKISK	RIGTVEQTRKIS[+80]K	S367	3	1594.86	2	798.435	21.71+/-0.02	213753	#N/A	1307325	670998
IGTVEQTR	IGTVEQTR		0	902.482	2	452.248	22.57+/-0.02	2814258176	2106733312	3960072704	2196269056
IGTVEQTR	IGT[+80]VEQTR	T359	0	982.448	2	492.232	24.22+/-0.03	#N/A	#N/A	2612553	2700378
IGTVEQTRK	IGTVEQTRK		1	1030.58	2	516.296	20.61+/-0.02	923583168	623613824	1019378368	470185120
IGTVEQTRK	IGTVEQT[+80]RK	T363	1	1110.54	2	556.279	21.37+/-0.03	1286147	1505340	39086368	20310636
IGTVEQTRK	IGTVEQT[+80]RK	T363	1	1110.54	3	371.188	21.36+/-0.02	#N/A	621270	15043642	8487014
IGTVEQTRKISK	IGTVEQTRKISK		2	1358.79	2	680.401	21.9+/-0.02	18330766	15557145	8717152	5894834
IGTVEQTRKISK	IGTVEQTRKISK		2	1358.79	3	453.937	21.9+/-0.02	60307772	51624228	27005734	19903148
IGTVEQTRKISK	IGTVEQT[+80]RKISK	T363	2	1438.75	2	720.385	22.26+/-0.03	1579139	1110378	9773152	4414254
IGTVEQTRKISK	IGTVEQT[+80]RKISK	T363	2	1438.75	3	480.592	22.26+/-0.03	4634051	3445282	28953412	12518458
IGTVEQTRKISKEITSEVTK	IGTVEQTRKISKEITSEVTK		3	2246.25	3	749.757	29.8+/-0.06	39215064	31559926	15734816	12498430
IGTVEQTRKISKEITSEVTK	IGTVEQTRKISKEITSEVTK		3	2246.25	4	562.569	29.81+/-0.08	68700008	58641112	25477412	20901330
IGTVEQTRKISKEITSEVTKK	IGTVEQTRKISKEITSEVTKK		4	2374.34	3	792.455	29.02+/-0.12	14575222	10705910	3696198	3568989
IGTVEQTRKISKEITSEVTKK	IGTVEQTRKISKEITSEVTKK		4	2374.34	4	594.593	29.05+/-0.12	41491460	32678464	16336914	11748601
KISKEITSEVTK	KISKEITSEVTK		2	1361.78	2	681.896	23.9+/-0.03	392795968	281642624	260075344	170789808
KISKEITSEVTK	KISKEITSEVTK		2	1361.78	3	454.933	23.9+/-0.03	907595904	636136576	562920768	348409120
KISKEITSEVTKK	KISKEITSEVTKK		3	1489.87	2	745.943	22.95+/-0.02	118883968	75739312	89273344	39148416
KISKEITSEVTKK	KISKEITSEVTKK		3	1489.87	3	497.631	22.95+/-0.02	1047226304	705634176	772187264	344524192
KISKEITSEVTKK	KISKEITSEVTKK		3	1489.87	4	373.475	22.95+/-0.02	47064040	31178336	29678100	13307052
KISKEITSEVTKK	KISKEITSEVT[+80]KK	T375	3	1569.84	3	524.287	23.33+/-0.01	#N/A	629835	21044424	7580097
KISKEITSEVTKKLR	KISKEITSEVTKKLR		4	1759.06	2	880.536	26.35+/-0.38	21119284	12827055	3198828	1976480
KISKEITSEVTKKLR	KISKEITSEVTKKLR		4	1759.06	3	587.36	26.29+/-0.28	281527104	190634112	49235136	36753488
KISKEITSEVTKKLR	KISKEITSEVTKKLR		4	1759.06	4	440.771	26.32+/-0.22	284235488	179755152	52166420	36959352
KISKEITSEVTKKLR	KISKEITSEVT[+80]KKLR	T375	4	1839.02	3	614.015	26.61+/-0.04	3093166	1927137	17605470	7435253
ISKEITSEVTK	ISKEITSEVTK		1	1233.68	2	617.848	24.82+/-0.03	494717760	409272384	329667584	233709008
ISKEITSEVTK	ISKEITSEVTK		1	1233.68	3	412.234	24.82+/-0.03	331348960	263809264	212198864	142834736
ISKEITSEVTKK	ISKEITSEVTKK		2	1361.78	2	681.896	23.36+/-0.03	114675264	74910800	95016344	48616752
ISKEITSEVTKK	ISKEITSEVTKK		2	1361.78	3	454.933	23.36+/-0.03	403374400	271763264	311205440	159523216
ISKEITSEVTKK	ISKEITSEVT[+80]KK	T375	2	1441.74	2	721.879	24.04+/-0.03	#N/A	#N/A	7382742	3290653
ISKEITSEVTKK	ISKEITSEVT[+80]KK	T375	2	1441.74	3	481.588	24.05+/-0.02	#N/A	#N/A	14410691	5721812
ISKEITSEVTKKLR	ISKEITSEVTKKLR		3	1630.96	2	816.488	26.27+/-0.05	21192874	15806140	5385678	4924175
ISKEITSEVTKKLR	ISKEITSEVTKKLR		3	1630.96	3	544.661	26.27+/-0.05	192052384	148203776	52857680	46593796
ISKEITSEVTKKLR	ISKEITSEVTKKLR		3	1630.96	4	408.748	26.27+/-0.05	117127600	86106320	31513400	26939592
ISKEITSEVTKKLR	ISKEITSEVT[+80]KKLR	T375	3	1710.93	3	571.317	27.33+/-0.02	3877485	2596523	31963064	15740759
EITSEVTK	EITSEVTK		0	905.471	2	453.743	24.11+/-0.02	2267391744	1817709440	3882628608	2595827200
EITSEVTK	EITSEVT[+80]K	T375	0	985.437	2	493.726	26.19+/-0.02	2457025	#N/A	48843568	31418278
EITSEVTKK	EITSEVTKK		1	1033.57	2	517.79	22.03+/-0.02	2026988160	1499898880	2916590336	1290517760
EITSEVTKK	EITSEVT[+80]KK	T375	1	1113.53	2	557.773	23.14+/-0.01	6877485	5334338	314777184	148628048
EITSEVTKKLR	EITSEVTKKLR		2	1302.75	2	652.383	25.4+/-0.03	210113136	159822752	59185340	62760884
EITSEVTKKLR	EITSEVTKKLR		2	1302.75	3	435.258	25.4+/-0.03	513907360	405103296	152525856	157315552
EITSEVTKKLR	EITS[+80]EVTKKLR	S372	2	1382.72	2	692.366	26.9+/-0.03	7722406	5227851	69371744	40408488
EITSEVTKKLR	EITSEVT[+80]KKLR	T375	2	1382.72	3	461.913	26.9+/-0.03	13120846	8297115	150388592	76562264
Quantification
ArnB + ArnC
P-Site(s)	Dilution	AUC all	AUC phospho	Phosphorylation
T280	50x	1223723342	4798659	0.00392136
	500x	2265717245	109049	4.813e-05
S319/T322/ T324/T335	50x	2702257723	3.2123e+08	0.118875
	500x	4.22985e+09	1.99085e+07	0.00470668
T343/T344	50x	1.83529e+09	390597144	0.212825
	500x	3.3184e+09	2.34891e+07	0.00707844
T353/T354	50x	1.54739e+09	398321421	0.257416
	500x	2.24235e+09	43070971	0.0192079
T359/T363	50x	940800867	384674428	0.40888
	500x	1163362334	49025352	0.0421411
T371/S372/T375	50x	1535557365	8.87823e+08	0.578176
	500x	1697653656	88127130	0.0519111
ArnB + ArnD
P-Site(s)	Dilution	AUC all	AUC phospho	Phosphorylation
T322	50x	4301411931	3108387	0.000722643
	500x	3.40332e+09	0	0
T324	50x	6.53253e+09	15302301	0.00234248
	500x	7075292905	1.34783e+07	0.00190498
T344	50x	16671525312	1.22666e+08	0.0073578
	500x	1.61572e+10	9.79545e+06	0.00060626
T354	50x	13379892964	472861400	0.0353412
	500x	1.21059e+10	34804718	0.00287502
T359, T363, S367	50x	6.32169e+09	1.57386e+08	0.0248963
	500x	5.72283e+09	12871277	0.00224911
S372, T375	50x	8375738359	5.06287e+08	0.0604468
	500x	8.70901e+09	30580606	0.00351138
Column Header
P-Sites(s)	Phosphorylated residue(s)
Dilution	Dilution of the kinase
AUC all	total area under the curve of all XICs of all precursors from modifed and non-modifed peptides including the p-site(s)
AUC phospho	total area under the curve of all XICs of only the precursors from phosphorylated peptides including the p-site(s)
Phosphorylation	Ratio of phosphorylated peptides
