# Supplementary material for: Expanding the archaellum regulatory network – the eukaryotic protein kinases ArnC and ArnD influence motility of Sulfolobus acidocaldarius
Source: Microbiologyopen. 2016 Oct 22;6(1):e00414. doi: 10.1002/mbo3.414 (PMC5300886; doi:10.1002/mbo3.414)
Supplement: Supplementary file 4 [file MBO3-6-0-s004.xlsx]

## Sheet: Raw data 
	Motility raw data of Figure 2
		Calculated swimming radius [cm]
strain	mutation	plate1	plate2	plate3	plate4	plate5	plate6	plate7	plate8	plate9	plate10	plate11	plate12	plate13	plate14	plate15	plate16	plate17	plate18					strain	mutation	AVG	SD	t-test
MW001	ΔpyrEF	1.6	1.8	1.5	1.7	1.7	1.7	1.2	1.3	1.2	1.2	1.3	1.2	1.5	1.6	1.8	1.7	1.6	1.6					MW001	ΔpyrEF	1.51111	0.219328
MW368	Δsaci0796	1.7	1.9	1.6	1.8	1.9	1.9	1.4	1.4	1.2	1.3	1.4	1.2	1.6	1.6	1.7	1.8	1.5	1.7					MW368	Δsaci0796	1.58889	0.232351	0.309033
MW394	Δsaci0965	0.7	1	0.7	0.9	0.7	0.8	0.3	0.3	0	0	0	0	1	1	0.9	0.9	1.2	1					MW394	Δsaci0965	0.633333	0.415862	2.26348e-08
MW360	Δsaci1041	1.5	1.7	1.6	1.6	1.6	1.7	1.1	1.2	1	1.1	1.2	1.2	1.4	1.5	1.7	1.5	1.5	1.5					MW360	Δsaci1041	1.42222	0.22895	0.242513
MW012	Δsaci1181	1.3	1.4	1.3	1.4	1.4	1.5	1.1	1.1	0.9	1.1	1	1	1.4	1.4	1.4	1.3	1.5	1.4					MW012	Δsaci1181	1.27222	0.187257	0.00129688
MW354	Δsaci1193	1.5	1.5	1.4	1.4	1.4	1.7	1	1.2	0.9	1	0.9	1	1.1	1	1.2	1.1	1.1	1.1					MW354	Δsaci1193	1.19444	0.233823	0.000187945
MW366	Δsaci1664	1.6	1.7	1.6	1.6	1.6	1.7	1.1	1.3	1.1	1.2	1.3	1.1	1.5	1.5	1.6	1.6	1.6	1.5					MW366	Δsaci1664	1.45556	0.212055	0.445103
MW391	Δsaci1694	4.3	4.6	4.5	4.6	4.3	4.8	3.7	3.9	4.1	3.9	4.2	3.9	4	4.7	4.4	4.3	4	4.6					MW391	Δsaci1694	4.26667	0.323583	7.77155e-24
MW358	Δsaci1869	1.7	1.8	1.5	1.7	1.7	1.8	1.1	1.3	1.1	1.2	1.3	1.2	1.5	1.6	1.5	1.6	1.6	1.6					MW358	Δsaci1869	1.48889	0.232351	0.769739
MW268	ΔpyrEF::pyrEF	1.5	1.3	1.4	1.6	1.5	1.4	1.3	1.2	1.2	1.5	1.2	1.5	1.4	1.3	1.4	1.4	1.5	1.6					MW268	ΔpyrEF::pyrEF	1.4	0.128338
MW382	saci1289::pyrEF	1.5	1.3	1.3	1.4	1.3	1.3	1.3	1.3	1.4	1.4	1.3	1.3	1.5	1.5	1.5	1.4	1.5	1.5					MW382	saci1289::pyrEF	1.38889	0.0900254	0.765679
MW1477	saci1477::pyrEF	1.4	1.2	1.4	1.7	1.5	1.4	1.5	1.3	1.5	1.6	1.6	1.5	1.5	1.6	1.4	1.6	1.6	1.4					MW1477	saci1477::pyrEF	1.48333	0.124853	0.0564854
	Motility raw data of Figure 3 A
strain	mutation	plate1	plate2	plate3	plate4	plate5	plate6	plate7	plate8	plate9	plate10	plate11	plate12	plate13	plate14	plate15	plate16	plate17	plate18					strain	mutation	AVG	SD	t-test
MW001	ΔpyrEF	0.6	0.8	0.7	1	0.6	0.9	1	1	1	1.1	1.1	0.8	1.4	1.2	1	1.3	1.3	1.4					MW001	ΔpyrEF	1.01111	0.249444
MW165	ΔaapF	2.7	3.3	3.6	3.8	3.3	3.7	4.1	4.4	4.3	4.5	3.6	3.7	4.3	4.2	3.8	4.6	4.1	4.3					MW165	ΔaapF	3.90556	0.496425	5.86663e-18
MW332	ΔarnR/R1	0.2	0.3	0.4	0.4	0.2	0.3	0.3	0.3	0.4	0.3	0.2	0.3	0.5	0.4	0.3	0.5	0.3	0.2					MW332	ΔarnR/R1	0.322222	0.0942809	2.52161e-10
MW354	Δsaci1193	0.4	0.6	0.5	0.5	0.4	0.4	0.8	1	0.9	0.9	0.9	0.9	1	1.1	1	0.8	1	0.9					MW354	Δsaci1193	0.777778	0.241455	0.00735068
MW391	Δsaci1694	3.4	4	3.4	4.2	3.3	3.6	3.5	4.1	3.8	3.8	4	3.7	3.8	3.5	3.9	4.3	4.4	4					MW391	Δsaci1694	3.81667	0.324037	1.49876e-24
MW395	Δsaci1193/Δsaci1694	2.3	3.4	2.3	3.3	2.7	2.6	3.1	3.5	3.3	3.8	3	3.1	3.8	4	3.9	4.1	4	4.1					MW395	Δsaci1193/Δsaci1694	3.35	0.601224	2.07813e-13
	Motility raw data of Figure 3 B
strain	Gene encoded on plasmid	plate1	plate2	plate3	plate4	plate5	plate6	plate7	plate8	plate9	plate10	plate11	plate12	plate13	plate14	plate15	plate16	plate17	plate18					strain	Gene encoded on plasmid	AVG	SD	t-test
MW001	lacS (empty vector control)	1.8	1.6	2.2	1.9	1.8	1.6	1.3	1.6	1.7	1.3	1.4	1.4	1.7	1.7	2	1.7	2.1	1.7					MW001	lacS (empty vector control)	1.69444	0.25315
MW354	lacS (empty vector control)	1.3	1.4	1.6	1.4	1.4	1.3	1.3	1.4	1.5	1.3	1.5	1.3	1	1.4	1.6	1.3	1.5	1.6					MW354	lacS (empty vector control)	1.39444	0.147418	0.000172874
MW354	ArnC-HA	1.8	1.7	2	1.8	2	1.7	1.4	1.7	2	2	2	2	1.2	1.5	1.7	1.5	1.6	1.6					MW354	ArnC-HA	1.73333	0.240098	0.639322
MW391	lacS (empty vector control)	4.4	4.6	5.6	5	4.6	4.6	3.8	3.9	4.2	3.7	3.7	3.5	4.6	5	5.2	4.8	5.7	5.3					MW391	lacS (empty vector control)	4.56667	0.666863	4.16745e-14
MW391	ArnD-HA	2	2.2	2.4	2.2	2	2	2.4	2.4	2.5	2.4	2.4	2.2	1.4	1.9	1.9	1.8	2	1.7					MW391	ArnD-HA	2.1	0.297044	0.000103193
MW395	lacS (empty vector control)	3.2	3.3	4.2	3.7	3.5	3.4	2.8	2.7	3	2.7	2.5	2.5	3.4	3.9	3.8	3.7	4.4	3.8					MW395	lacS (empty vector control)	3.36111	0.571004	5.56029e-11
MW395	ArnC-HA	1.5	1.7	2	1.9	1.8	1.4	1.7	1.8	2	1.7	1.7	1.6	1.1	1.3	1.5	1.5	1.6	1.5					MW395	ArnC-HA	1.62778	0.23466	0.418296
MW395	ArnD-HA	1.9	1.9	2.2	2.1	2	1.9	1.8	1.7	2	2	1.6	1.6	1.5	1.8	1.8	1.6	1.7	1.6					MW395	ArnD-HA	1.81667	0.197782	0.11628
